# Supplementary material for: Efficient Muscle Regeneration by Human PSC-Derived CD82+ ERBB3+ NGFR+ Skeletal Myogenic Progenitors
Source: Cells. 2023 Jan 18;12(3):362. doi: 10.3390/cells12030362 (PMC9913306; doi:10.3390/cells12030362)
Supplement: Supplementary file 1 [file cells-12-00362-s001.zip]

Archive with 1 entries (1 files):
- cells-2142884-supplementary.pdf
